# Supplementary material for: Photosensitive EGFR-Targeted Nanocarriers for Combined Photodynamic and Local Chemotherapy
Source: Pharmaceutics. 2022 Feb 13;14(2):405. doi: 10.3390/pharmaceutics14020405 (PMC8880051; doi:10.3390/pharmaceutics14020405)
Supplement: Supplementary file 1 [file pharmaceutics-14-00405-s001.zip]

Archive with 1 entries (1 files):
- pharmaceutics-1526766-supplementary.pdf
